# Supplementary material for: Formation Mechanism of Legal Motivation Among College Students: A Moderated Mediation Model Involving Core Self-Evaluation and Social Support
Source: Behav Sci (Basel). 2025 Nov 13;15(11):1548. doi: 10.3390/bs15111548 (PMC12649237; doi:10.3390/bs15111548)
Supplement: Supplementary file 1 [file behavsci-15-01548-s001.zip]

Archive with 1 entries (1 files):
- behavsci-3834605-supplementary.pdf
